# Supplementary material for: Analysis of Suicidal Behavior in Adult Inpatients with Anorexia Nervosa: Prevalence of Suicide Attempts and Non-Suicidal Self-Injury and Associated Factors—Data Before and After the COVID-19 Pandemic
Source: J Clin Med. 2024 Nov 18;13(22):6952. doi: 10.3390/jcm13226952 (PMC11594882; doi:10.3390/jcm13226952)
Supplement: Supplementary file 1 [file jcm-13-06952-s001.zip]

Archive with 1 entries (1 files):
- jcm-3280326-supplementary.pdf
